# Supplementary material for: Identification of immune-associated biomarkers of diabetes nephropathy tubulointerstitial injury based on machine learning: a bioinformatics multi-chip integrated analysis
Source: BioData Min. 2024 Jul 1;17:20. doi: 10.1186/s13040-024-00369-x (PMC11218417; doi:10.1186/s13040-024-00369-x)
Supplement: Supplementary file 1 — Supplementary Material 1 [file 13040_2024_369_MOESM1_ESM.xlsx]

## Sheet: Sheet1
Type	AGR2	CCR2	CEBPD	CISH	CX3CR1	DEFB1	FSTL1	UACR	KLF4		Type	AGR2	CCR2	CEBPD	CISH	CX3CR1	DEFB1	FSTL1	KLF4
Con	79.9569	129.287	144.237	662.782	43.2113	197.07	857.005	1067.05	2619.24		Con	1.90286	2.11156	2.15908	2.82137	1.6356	2.29462	2.93298	2.45466
Con	81.4106	129.022	148.977	610.617	46.4984	190.673	874.345	1059.52	2844.02		Con	1.91068	2.11066	2.17312	2.78577	1.66744	2.28029	2.94168	2.68425
Con	88.8765	127.265	150.114	649.467	42.6858	204.904	810.337	1046.14	2553.74		Con	1.94879	2.10471	2.17642	2.81256	1.63028	2.31155	2.90867	2.44111
Con	84.5153	128.691	134.188	635.838	42.698	199.102	888.473	1006.55	2786.79		Con	1.92694	2.10955	2.12771	2.80335	1.63041	2.29908	2.94864	2.76866
Con	79.8337	135.188	152.541	686.28	44.9098	185.219	910.523	1141.49	2636.48		Con	1.90219	2.13094	2.18339	2.8365	1.65234	2.26769	2.95929	2.30969
Con	91.6855	127.895	145.412	627.222	43.138	184.277	816.331	1096.6	2649.58		Con	1.9623	2.10685	2.1626	2.79742	1.63486	2.26547	2.91187	2.41617
Con	82.1006	134.989	147.839	644.454	45.2642	185.12	792.569	1092.7	2517.88		Con	1.91435	2.1303	2.16979	2.80919	1.65575	2.26745	2.89904	2.30428
Con	92.0058	136.547	151.973	638.031	43.1746	184.823	795.566	1058.13	2464.1		Con	1.96382	2.13528	2.18177	2.80484	1.63523	2.26675	2.90068	2.32874
Con	79.7598	133.365	149.508	677.507	47.7326	201.334	869.849	1036.66	2717.15		Con	1.90178	2.12504	2.17466	2.83091	1.67882	2.30392	2.93944	2.62106
Con	88.5808	132.105	142.796	622.366	44.8976	190.475	867.494	1046.14	2715.77		Con	1.94734	2.12092	2.15472	2.79405	1.65222	2.27984	2.93827	2.596
Con	84.9588	121.365	146.019	626.596	46.474	189.781	888.902	1147.9	2655.09		Con	1.92921	2.08409	2.16441	2.79699	1.66721	2.27825	2.94885	2.313
Con	83.6775	125.807	138.814	619.703	45.5208	203.168	805.841	1062.03	2470.99		Con	1.92261	2.0997	2.14243	2.79218	1.65821	2.30786	2.90625	2.32667
Con	81.0164	121.497	140.634	648.057	43.1746	187.599	853.58	1032.2	2539.94		Con	1.90857	2.08457	2.14809	2.81161	1.63523	2.27323	2.93124	2.46071
Con	79.7105	120.503	152.617	641.791	48.2703	206.342	895.752	1152.92	2495.13		Con	1.90152	2.081	2.1836	2.80739	1.68368	2.31459	2.95219	2.16419
Con	87.7184	136.381	141.772	655.419	43.81	188.293	839.665	1125.32	2799.2		Con	1.94309	2.13475	2.15159	2.81652	1.64157	2.27484	2.92411	2.48748
Con	87.8416	134.624	140.9	694.739	46.5839	198.656	831.958	991.773	2605.45		Con	1.9437	2.12912	2.14891	2.84182	1.66824	2.2981	2.9201	2.62706
Con	80.4497	130.083	138.397	620.173	44.0911	192.805	901.318	1038.61	2625.44		Con	1.90552	2.11422	2.14113	2.79251	1.64435	2.28512	2.95488	2.52784
Con	83.7268	132.436	153.831	616.1	46.2173	194.987	871.134	1109.42	2514.43		Con	1.92286	2.12201	2.18704	2.78965	1.66481	2.29001	2.94008	2.26643
DM	93.3856	172.083	181.171	839.015	50.5187	273.378	1094.63	1392.68	3214.29		DM	1.97028	2.23574	2.25809	2.92377	1.70345	2.43676	3.03927	2.30799
DM	89.6157	169.232	189.438	873.008	56.6042	253.049	1118.17	1397.14	3351.5		DM	1.95238	2.22848	2.27747	2.94102	1.75285	2.4032	3.04851	2.39883
DM	88.9504	166.48	183.712	885.854	54.8934	274.37	1145.57	1433.66	3171.54		DM	1.94915	2.22136	2.26414	2.94736	1.73952	2.43834	3.05902	2.21219
DM	93.2871	164.889	188.376	922.823	55.4922	263.808	1173.62	1307.65	3423.21		DM	1.96982	2.21719	2.27503	2.96512	1.74423	2.42129	3.06953	2.61784
DM	97.4758	170.657	194.178	903.085	55.1989	259.842	1137.23	1419.72	3459.07		DM	1.9889	2.23212	2.2882	2.95573	1.74193	2.41471	3.05585	2.43644
DM	94.7162	159.254	177.645	908.881	51.7285	274.816	1105.97	1303.19	3544.57		DM	1.97642	2.20209	2.24955	2.95851	1.71373	2.43904	3.04374	2.71992
DM	97.6976	167.243	197.932	875.828	53.6592	247.892	1075.57	1449.56	3519.06		DM	1.98988	2.22335	2.29652	2.94242	1.72964	2.39426	3.03164	2.42768
DM	99.447	168.436	190.462	870.502	51.8384	256.668	1138.3	1401.6	3203.26		DM	1.99759	2.22644	2.27981	2.93977	1.71465	2.40937	3.05626	2.28542
DM	97.8208	160.679	177.872	900.109	50.5798	263.213	1090.13	1443.14	3223.94		DM	1.99043	2.20596	2.25011	2.9543	1.70398	2.42031	3.03748	2.23397
DM	99.3238	171.718	192.964	833.845	51.8995	272.089	1066.37	1307.93	3172.92		DM	1.99705	2.23482	2.28548	2.92109	1.71516	2.43471	3.02791	2.42591
DM	97.9933	175.994	191.751	858.596	50.6043	274.965	1181.32	1424.19	3489.41		DM	1.9912	2.2455	2.28274	2.93379	1.70419	2.43928	3.07237	2.45011
DM	90.1332	166.016	180.261	904.025	55.26	262.965	1060.59	1308.21	3502.51		DM	1.95488	2.22015	2.2559	2.95618	1.74241	2.4199	3.02555	2.67734
DM	91.8826	165.32	179.275	842.461	54.8567	248.487	1082.21	1334.69	3534.23		DM	1.96323	2.21833	2.25352	2.92555	1.73923	2.3953	3.03431	2.64797
DM	94.519	175.132	185.267	839.798	54.4779	267.081	1177.04	1357.55	3276.35		DM	1.97552	2.24337	2.2678	2.92417	1.73622	2.42664	3.07079	2.41342
DM	90.6259	162.934	190.31	875.515	51.6674	273.576	1136.8	1297.05	3199.12		DM	1.95725	2.21201	2.27946	2.94226	1.71322	2.43708	3.05568	2.46645
DM	97.8208	174.536	187.845	879.744	55.1011	259.594	1097.41	1344.17	3286		DM	1.99043	2.24188	2.2738	2.94436	1.74116	2.41429	3.04037	2.44463
DM	98.5353	164.624	193.192	910.761	54.148	268.618	1169.55	1352.54	3195.67		DM	1.99359	2.21649	2.28599	2.9594	1.73358	2.42914	3.06802	2.36273
DM	99.3238	162.602	194.519	858.283	50.5554	259.643	1155.42	1335.25	3436.31		DM	1.99705	2.21113	2.28896	2.93363	1.70377	2.41438	3.06274	2.57354
DM	98.7078	176.889	189.324	900.892	56.4697	274.023	1184.75	1374.84	3325.3		DM	1.99435	2.2477	2.27721	2.95467	1.75182	2.43779	3.07363	2.41869
DM	91.1434	176.823	179.579	887.42	56.0421	249.33	1167.84	1372.89	3233.6		DM	1.95973	2.24754	2.25425	2.94813	1.74851	2.39677	3.06738	2.35533
DM	97.0569	163.961	190.917	877.081	56.5186	253.842	1154.35	1442.03	3261.87		DM	1.98703	2.21474	2.28084	2.94304	1.75219	2.40456	3.06234	2.262
DM	89.1476	169.265	192.396	858.91	50.922	259.495	1064.01	1329.4	3212.22		DM	1.95011	2.22857	2.2842	2.93395	1.70691	2.41413	3.02695	2.4163
DM	101.566	158.326	191.941	839.955	56.2987	275.014	1144.72	1335.53	3514.92		DM	2.00675	2.19955	2.28317	2.92426	1.7505	2.43936	3.0587	2.63186
DM	98.5353	160.481	194.026	878.648	53.9891	270.75	1091.41	1400.49	3489.41		DM	1.99359	2.20542	2.28786	2.94381	1.73231	2.43257	3.03799	2.49157
DM	101.591	159.42	190.803	851.077	54.8445	251.066	1087.99	1401.6	3301.86		DM	2.00685	2.20254	2.28058	2.92997	1.73913	2.39979	3.03662	2.35577
DM	93.6813	168.204	177.986	912.798	52.0462	271.89	1133.37	1314.34	3367.36		DM	1.97165	2.22584	2.25039	2.96037	1.71639	2.43439	3.05437	2.56202
DKD	88.1127	151.762	163.273	770.402	50.9586	218.787	961.044	1180.52	2941.93		DKD	1.94504	2.18116	2.21291	2.88672	1.70722	2.34002	2.98274	2.49207
DKD	82.5687	145.895	168.961	700.222	50.9586	207.978	1004.29	1124.2	2955.03		DKD	1.91682	2.16404	2.22779	2.84524	1.70722	2.31802	3.00186	2.62856
DKD	89.0736	146.691	171.388	731.709	51.8262	234.703	915.018	1243.8	2817.82		DKD	1.94975	2.1664	2.23398	2.86434	1.71455	2.37052	2.96143	2.26548
DKD	94.3466	150.569	167.709	743.614	51.7773	217.894	906.67	1263.04	2860.57		DKD	1.97473	2.17774	2.22456	2.87135	1.71414	2.33825	2.95745	2.26483
DKD	91.0448	143.707	163.69	747.53	49.2234	229.695	934.499	1217.32	2753.01		DKD	1.95926	2.15748	2.21402	2.87363	1.69217	2.36115	2.97058	2.26153
DKD	92.0058	143.707	152.276	758.966	46.3151	214.672	949.056	1197.8	3119.14		DKD	1.96382	2.15748	2.18263	2.88022	1.66572	2.33177	2.97729	2.60405
DKD	82.9137	135.453	167.103	706.958	48.7102	215.862	918.015	1207.28	2875.05		DKD	1.91863	2.13179	2.22298	2.84939	1.68762	2.33418	2.96285	2.38142
DKD	96.3178	147.486	173.094	741.578	45.4108	213.581	920.37	1117.79	2781.28		DKD	1.98371	2.16875	2.23828	2.87016	1.65716	2.32956	2.96396	2.48819
DKD	83.6036	147.221	168.657	777.294	45.6186	229.199	905.171	1244.36	3052.94		DKD	1.92222	2.16797	2.22701	2.89059	1.65914	2.36021	2.95673	2.45342
DKD	96.4656	153.751	166.761	746.121	45.6919	222.654	990.158	1121.13	2730.94		DKD	1.98437	2.18682	2.2221	2.87281	1.65984	2.34763	2.9957	2.43587
DKD	87.8909	136.547	165.017	767.582	51.7773	221.762	897.25	1207.28	2991.58		DKD	1.94394	2.13528	2.21753	2.88512	1.71414	2.34589	2.95291	2.47794
DKD	84.0225	148.447	163.614	741.264	46.6817	207.631	941.563	1164.35	2806.1		DKD	1.9244	2.17157	2.21382	2.86997	1.66915	2.31729	2.97385	2.41002
DKD	83.8007	148.978	168.847	713.224	49.8711	209.366	1002.79	1258.86	3057.77		DKD	1.92325	2.17312	2.22749	2.85323	1.69785	2.32091	3.00121	2.429
DKD	87.7184	141.055	166.496	730.612	50.2865	227.067	997.008	1128.66	2986.75		DKD	1.94309	2.14939	2.2214	2.86369	1.70145	2.35615	2.9987	2.64628
DKD	86.93	148.149	170.743	701.475	49.0279	223.349	949.484	1133.68	3059.84		DKD	1.93917	2.1707	2.23234	2.84601	1.69044	2.34898	2.97749	2.69903
DKD	82.6919	135.785	155.006	750.037	46.0341	235.05	969.607	1187.49	2749.56		DKD	1.91746	2.13285	2.19035	2.87508	1.66308	2.37116	2.9866	2.31544
DKD	94.5437	146.326	153.11	736.095	49.1745	232.472	1000.22	1271.96	2800.58		DKD	1.97563	2.16532	2.185	2.86693	1.69174	2.36637	3.0001	2.20178
DKD	95.5539	140.226	157.964	768.992	49.8344	233.662	979.882	1116.67	2848.85		DKD	1.98025	2.14683	2.19856	2.88592	1.69753	2.36859	2.99117	2.55119
DKD	87.3242	145.994	165.51	708.368	51.6307	213.531	984.592	1236	2760.59		DKD	1.94113	2.16434	2.21882	2.85026	1.71291	2.32946	2.99326	2.23349
DKD	92.5971	136.348	157.206	736.722	45.0442	223.448	963.613	1179.12	3119.83		DKD	1.9666	2.13465	2.19647	2.8673	1.65364	2.34918	2.9839	2.64589
DKD	85.4516	153.619	153.186	780.427	47.4638	216.903	893.611	1194.46	2765.42		DKD	1.93172	2.18644	2.18522	2.89233	1.67636	2.33627	2.95115	2.31521
DKD	95.2829	153.851	155.158	731.082	48.1359	228.951	983.093	1258.58	2819.2		DKD	1.97901	2.1871	2.19077	2.86397	1.68247	2.35974	2.99259	2.23998
DKD	88.9258	137.906	155.12	705.235	48.5758	215.614	916.945	1130.06	2820.58		DKD	1.94903	2.13958	2.19067	2.84833	1.68642	2.33368	2.96234	2.49596
DKD	86.6343	141.453	157.016	749.567	46.865	209.366	930.86	1132.84	2848.85		DKD	1.93769	2.15061	2.19594	2.87481	1.67085	2.32091	2.96888	2.51478
DKD	83.8254	144.503	163.576	785.44	45.3253	226.968	893.397	1159.33	2740.59		DKD	1.92338	2.15988	2.21372	2.89511	1.65634	2.35596	2.95104	2.36395
DKD	93.6566	152.525	170.591	726.853	49.8588	223.398	892.113	1271.96	2890.22		DKD	1.97154	2.18334	2.23196	2.86145	1.69774	2.34908	2.95042	2.27225
DKD	93.6566	136.348	160.922	705.705	48.4047	210.507	1012.21	1135.63	2822.65		DKD	1.97154	2.13465	2.20661	2.84862	1.68489	2.32327	3.00527	2.48553
DKD	93.1392	152.79	164.676	781.837	45.1053	227.563	997.008	1266.94	2783.34		DKD	1.96913	2.18409	2.21663	2.89312	1.65423	2.3571	2.9987	2.19689
DKD	81.6817	153.121	168.582	786.693	49.1379	229.943	949.27	1132.56	2865.4		DKD	1.91212	2.18504	2.22681	2.89581	1.69142	2.36162	2.97739	2.53001
DKD	95.135	148.348	151.138	704.921	50.311	218.142	952.909	1150.97	2797.13		DKD	1.97834	2.17128	2.17937	2.84814	1.70166	2.33874	2.97905	2.43025
DKD	92.8682	151.464	153.982	704.295	44.9465	208.077	957.191	1135.91	3124.65		DKD	1.96787	2.18031	2.18747	2.84775	1.6527	2.31822	2.981	2.75079
DKD	91.9565	137.276	152.921	764.449	51.5207	235.397	943.062	1135.63	2800.58		DKD	1.96358	2.1376	2.18447	2.88335	1.71198	2.3718	2.97454	2.4661
DKD	93.4595	151.132	151.897	776.981	46.4984	222.01	919.942	1178.57	2721.29		DKD	1.97062	2.17936	2.18155	2.89041	1.66744	2.34637	2.96376	2.30898
DKD	90.9463	143.939	166.306	779.801	48.7591	220.77	905.171	1193.34	2895.05		DKD	1.95878	2.15818	2.22091	2.89198	1.68806	2.34394	2.95673	2.426
DKD	84.8849	143.84	166.117	748.47	51.4596	220.869	999.791	1158.21	3092.94		DKD	1.92883	2.15788	2.22041	2.87417	1.71147	2.34414	2.99991	2.67044
DKD	89.936	143.641	163.273	777.294	51.7773	221.415	993.583	1260.81	3013.64		DKD	1.95393	2.15728	2.21291	2.89059	1.71414	2.34521	2.9972	2.39024
DKD	90.0839	136.414	167.027	776.981	46.3151	207.879	1015.2	1169.92	3112.24		DKD	1.95465	2.13486	2.22279	2.89041	1.66572	2.31781	3.00655	2.66021
DKD	96.1946	139.564	153.831	780.427	49.9322	213.779	938.566	1262.76	3041.91		DKD	1.98315	2.14477	2.18704	2.89233	1.69838	2.32997	2.97246	2.40893
DKD	94.593	143.11	162.249	720.117	46.9261	219.729	971.962	1223.45	2822.65		DKD	1.97586	2.15567	2.21018	2.8574	1.67141	2.34189	2.98765	2.30712
DKD	95.5539	153.022	153.451	705.391	48.6002	216.407	998.293	1151.24	2833.68		DKD	1.98025	2.18475	2.18597	2.84843	1.68664	2.33527	2.99926	2.46141
DKD	83.3572	150.569	153.679	738.915	46.2296	208.325	896.18	1157.66	2817.82		DKD	1.92094	2.17774	2.18661	2.86859	1.66492	2.31874	2.9524	2.43407
DKD	85.7965	149.342	154.589	696.149	50.9708	214.077	1009.42	1133.68	2821.96		DKD	1.93347	2.17418	2.18918	2.8427	1.70732	2.33057	3.00407	2.4892
DKD	96.2931	142.282	152.39	727.479	46.4251	233.116	957.405	1225.13	2880.57		DKD	1.9836	2.15315	2.18296	2.86182	1.66675	2.36757	2.9811	2.35124
DKD	82.8398	141.387	171.881	745.337	45.7286	209.664	928.505	1259.14	2972.27		DKD	1.91824	2.15041	2.23523	2.87235	1.66019	2.32152	2.96778	2.36056
DKD	85.8212	131.343	134.036	639.911	44.2622	199.995	894.467	1010.17	2775.76		DKD	1.93359	2.11841	2.12722	2.80612	1.64603	2.30102	2.95156	2.7478
